# Supplementary material for: Willingness for Medical Screening in a Dental Setting—A Pilot Questionnaire Study
Source: Int J Environ Res Public Health. 2023 Oct 24;20(21):6969. doi: 10.3390/ijerph20216969 (PMC10650185; doi:10.3390/ijerph20216969)
Supplement: Supplementary file 1 [file ijerph-20-06969-s001.zip]

Archive with 1 entries (1 files):
- ijerph-2552908-supplementary.pdf
